# Supplementary material for: A model to predict nodal metastasis in patients with oral squamous cell carcinoma
Source: PLoS One. 2018 Aug 9;13(8):e0201755. doi: 10.1371/journal.pone.0201755 (PMC6084951; doi:10.1371/journal.pone.0201755)
Supplement: S1 Dataset — (XLS) [file pone.0201755.s001.xls]

## Sheet: Sheet1
site	tstage	sex	agegp	depth_gpoup	nodes	invpattern	count
BM	T2	F	40 or below	5+mm	0	2	1
BM	T4	F	40 or below	2 to <3mm	0	4	1
BM	T4	F	40 or below	5+mm	1	4	1
T	T1	F	40 or below	5+mm	0	3	1
T	T3	F	40 or below	5+mm	0	3	1
T	T1	F	40 or below	4 to <5mm	0	4	1
T	T2	F	40 or below	5+mm	0	4	1
T	T3	F	40 or below	5+mm	1	4	2
BM	T1	F	41+	1 to <2mm	0	2	1
BM	T2	F	41+	1 to <2mm	0	2	1
BM	T2	F	41+	2 to <3mm	0	2	4
BM	T2	F	41+	5+mm	0	2	3
BM	T3	F	41+	1 to <2mm	0	2	1
BM	T3	F	41+	2 to <3mm	0	2	2
BM	T3	F	41+	2 to <3mm	1	2	1
BM	T3	F	41+	4 to <5mm	0	2	2
BM	T3	F	41+	5+mm	0	2	2
BM	T4	F	41+	2 to <3mm	0	2	1
BM	T4	F	41+	5+mm	0	2	4
BM	T4	F	41+	5+mm	1	2	1
BM	T1	F	41+	5+mm	0	3	1
BM	T2	F	41+	2 to <3mm	0	3	1
BM	T2	F	41+	5+mm	0	3	3
BM	T3	F	41+	2 to <3mm	0	3	2
BM	T3	F	41+	3 to <4mm	0	3	1
BM	T3	F	41+	3 to <4mm	1	3	1
BM	T3	F	41+	5+mm	0	3	4
BM	T4	F	41+	1 to <2mm	0	3	4
BM	T4	F	41+	1 to <2mm	1	3	1
BM	T4	F	41+	2 to <3mm	0	3	2
BM	T4	F	41+	3 to <4mm	0	3	2
BM	T4	F	41+	4 to <5mm	0	3	1
BM	T4	F	41+	5+mm	0	3	5
BM	T4	F	41+	5+mm	1	3	4
BM	T1	F	41+	3 to <4mm	0	4	2
BM	T1	F	41+	5+mm	0	4	1
BM	T2	F	41+	4 to <5mm	0	4	1
BM	T2	F	41+	5+mm	0	4	5
BM	T2	F	41+	5+mm	1	4	2
BM	T3	F	41+	1 to <2mm	1	4	1
BM	T3	F	41+	3 to <4mm	1	4	1
BM	T3	F	41+	4 to <5mm	0	4	2
BM	T3	F	41+	5+mm	0	4	2
BM	T3	F	41+	5+mm	1	4	2
BM	T4	F	41+	2 to <3mm	1	4	1
BM	T4	F	41+	3 to <4mm	0	4	3
BM	T4	F	41+	3 to <4mm	1	4	1
BM	T4	F	41+	5+mm	0	4	1
BM	T4	F	41+	5+mm	1	4	6
T	T1	F	41+	2 to <3mm	0	2	1
T	T1	F	41+	3 to <4mm	0	2	1
T	T1	F	41+	5+mm	0	2	1
T	T2	F	41+	1 to <2mm	1	2	1
T	T2	F	41+	2 to <3mm	1	2	1
T	T3	F	41+	2 to <3mm	0	2	1
T	T1	F	41+	1 to <2mm	0	3	1
T	T1	F	41+	3 to <4mm	0	3	1
T	T1	F	41+	5+mm	0	3	5
T	T2	F	41+	3 to <4mm	0	3	1
T	T2	F	41+	4 to <5mm	0	3	1
T	T2	F	41+	5+mm	0	3	3
T	T2	F	41+	5+mm	1	3	1
T	T3	F	41+	5+mm	0	3	1
T	T4	F	41+	1 to <2mm	0	3	1
T	T4	F	41+	5+mm	1	3	1
T	T1	F	41+	3 to <4mm	0	4	1
T	T1	F	41+	5+mm	0	4	2
T	T2	F	41+	2 to <3mm	0	4	2
T	T2	F	41+	2 to <3mm	1	4	1
T	T2	F	41+	3 to <4mm	0	4	1
T	T2	F	41+	3 to <4mm	1	4	1
T	T2	F	41+	4 to <5mm	0	4	1
T	T2	F	41+	5+mm	0	4	5
T	T2	F	41+	5+mm	1	4	4
T	T3	F	41+	2 to <3mm	1	4	1
T	T3	F	41+	3 to <4mm	1	4	1
T	T3	F	41+	5+mm	0	4	2
T	T3	F	41+	5+mm	1	4	4
T	T4	F	41+	3 to <4mm	0	4	1
T	T4	F	41+	5+mm	0	4	2
T	T4	F	41+	5+mm	1	4	2
BM	T4	M	40 or below	1 to <2mm	1	2	1
BM	T2	M	40 or below	2 to <3mm	0	3	1
BM	T3	M	40 or below	5+mm	1	3	1
BM	T3	M	40 or below	5+mm	1	4	1
T	T4	M	40 or below	5+mm	0	2	1
T	T2	M	40 or below	2 to <3mm	0	3	1
T	T2	M	40 or below	5+mm	0	3	1
T	T3	M	40 or below	1 to <2mm	0	3	1
T	T3	M	40 or below	2 to <3mm	1	3	1
T	T3	M	40 or below	3 to <4mm	0	3	1
T	T4	M	40 or below	3 to <4mm	1	3	1
T	T1	M	40 or below	1 to <2mm	0	4	1
T	T1	M	40 or below	5+mm	0	4	1
T	T2	M	40 or below	5+mm	0	4	3
T	T2	M	40 or below	5+mm	1	4	1
T	T3	M	40 or below	5+mm	0	4	1
T	T3	M	40 or below	5+mm	1	4	1
BM	T1	M	41+	2 to <3mm	0	2	1
BM	T2	M	41+	1 to <2mm	0	2	3
BM	T2	M	41+	2 to <3mm	0	2	5
BM	T2	M	41+	3 to <4mm	0	2	2
BM	T2	M	41+	4 to <5mm	0	2	3
BM	T2	M	41+	4 to <5mm	1	2	1
BM	T2	M	41+	5+mm	0	2	7
BM	T3	M	41+	1 to <2mm	0	2	3
BM	T3	M	41+	2 to <3mm	0	2	1
BM	T3	M	41+	3 to <4mm	0	2	1
BM	T3	M	41+	5+mm	0	2	7
BM	T3	M	41+	5+mm	1	2	1
BM	T4	M	41+	1 to <2mm	0	2	4
BM	T4	M	41+	1 to <2mm	1	2	1
BM	T4	M	41+	2 to <3mm	0	2	1
BM	T4	M	41+	3 to <4mm	0	2	1
BM	T4	M	41+	4 to <5mm	0	2	1
BM	T4	M	41+	5+mm	0	2	7
BM	T4	M	41+	5+mm	1	2	1
BM	T1	M	41+	2 to <3mm	0	3	4
BM	T1	M	41+	3 to <4mm	0	3	1
BM	T1	M	41+	5+mm	0	3	1
BM	T2	M	41+	2 to <3mm	0	3	5
BM	T2	M	41+	3 to <4mm	0	3	3
BM	T2	M	41+	4 to <5mm	0	3	3
BM	T2	M	41+	5+mm	0	3	9
BM	T3	M	41+	1 to <2mm	0	3	1
BM	T3	M	41+	1 to <2mm	1	3	1
BM	T3	M	41+	2 to <3mm	0	3	3
BM	T3	M	41+	2 to <3mm	1	3	1
BM	T3	M	41+	3 to <4mm	0	3	9
BM	T3	M	41+	4 to <5mm	0	3	1
BM	T3	M	41+	5+mm	0	3	10
BM	T4	M	41+	1 to <2mm	0	3	4
BM	T4	M	41+	1 to <2mm	1	3	2
BM	T4	M	41+	2 to <3mm	0	3	3
BM	T4	M	41+	3 to <4mm	0	3	1
BM	T4	M	41+	4 to <5mm	0	3	4
BM	T4	M	41+	4 to <5mm	1	3	1
BM	T4	M	41+	5+mm	0	3	11
BM	T4	M	41+	5+mm	1	3	7
BM	T1	M	41+	3 to <4mm	0	4	1
BM	T2	M	41+	1 to <2mm	0	4	2
BM	T2	M	41+	3 to <4mm	0	4	5
BM	T2	M	41+	4 to <5mm	0	4	4
BM	T2	M	41+	4 to <5mm	1	4	1
BM	T2	M	41+	5+mm	0	4	4
BM	T2	M	41+	5+mm	1	4	2
BM	T3	M	41+	1 to <2mm	1	4	1
BM	T3	M	41+	3 to <4mm	0	4	3
BM	T3	M	41+	4 to <5mm	0	4	1
BM	T3	M	41+	5+mm	0	4	5
BM	T3	M	41+	5+mm	1	4	6
BM	T4	M	41+	1 to <2mm	0	4	1
BM	T4	M	41+	2 to <3mm	0	4	4
BM	T4	M	41+	2 to <3mm	1	4	1
BM	T4	M	41+	3 to <4mm	0	4	3
BM	T4	M	41+	3 to <4mm	1	4	3
BM	T4	M	41+	4 to <5mm	0	4	1
BM	T4	M	41+	4 to <5mm	1	4	3
BM	T4	M	41+	5+mm	0	4	15
BM	T4	M	41+	5+mm	1	4	13
T	T1	M	41+	1 to <2mm	0	1	1
T	T1	M	41+	1 to <2mm	0	2	2
T	T1	M	41+	3 to <4mm	0	2	2
T	T1	M	41+	4 to <5mm	0	2	1
T	T2	M	41+	2 to <3mm	0	2	2
T	T2	M	41+	3 to <4mm	0	2	1
T	T2	M	41+	3 to <4mm	1	2	1
T	T2	M	41+	4 to <5mm	0	2	1
T	T2	M	41+	5+mm	0	2	4
T	T3	M	41+	2 to <3mm	0	2	1
T	T3	M	41+	4 to <5mm	0	2	1
T	T3	M	41+	4 to <5mm	1	2	1
T	T3	M	41+	5+mm	0	2	1
T	T4	M	41+	4 to <5mm	0	2	1
T	T4	M	41+	4 to <5mm	1	2	1
T	T1	M	41+	2 to <3mm	0	3	1
T	T1	M	41+	2 to <3mm	1	3	2
T	T1	M	41+	3 to <4mm	0	3	4
T	T1	M	41+	4 to <5mm	0	3	1
T	T1	M	41+	5+mm	0	3	8
T	T1	M	41+	5+mm	1	3	2
T	T2	M	41+	1 to <2mm	0	3	2
T	T2	M	41+	2 to <3mm	0	3	1
T	T2	M	41+	2 to <3mm	1	3	1
T	T2	M	41+	3 to <4mm	0	3	6
T	T2	M	41+	4 to <5mm	0	3	3
T	T2	M	41+	5+mm	0	3	17
T	T2	M	41+	5+mm	1	3	3
T	T3	M	41+	1 to <2mm	1	3	1
T	T3	M	41+	3 to <4mm	0	3	2
T	T3	M	41+	4 to <5mm	1	3	1
T	T3	M	41+	5+mm	0	3	3
T	T3	M	41+	5+mm	1	3	8
T	T4	M	41+	3 to <4mm	0	3	1
T	T4	M	41+	5+mm	0	3	6
T	T4	M	41+	5+mm	1	3	5
T	T1	M	41+	1 to <2mm	0	4	3
T	T1	M	41+	2 to <3mm	0	4	1
T	T1	M	41+	3 to <4mm	0	4	2
T	T1	M	41+	4 to <5mm	0	4	1
T	T1	M	41+	5+mm	0	4	6
T	T1	M	41+	5+mm	1	4	1
T	T2	M	41+	2 to <3mm	0	4	5
T	T2	M	41+	2 to <3mm	1	4	2
T	T2	M	41+	3 to <4mm	0	4	1
T	T2	M	41+	4 to <5mm	0	4	1
T	T2	M	41+	5+mm	0	4	21
T	T2	M	41+	5+mm	1	4	13
T	T3	M	41+	1 to <2mm	0	4	1
T	T3	M	41+	1 to <2mm	1	4	1
T	T3	M	41+	2 to <3mm	0	4	1
T	T3	M	41+	2 to <3mm	1	4	2
T	T3	M	41+	4 to <5mm	0	4	1
T	T3	M	41+	4 to <5mm	1	4	2
T	T3	M	41+	5+mm	0	4	14
T	T3	M	41+	5+mm	1	4	20
T	T4	M	41+	1 to <2mm	1	4	1
T	T4	M	41+	4 to <5mm	0	4	1
T	T4	M	41+	4 to <5mm	1	4	2
T	T4	M	41+	5+mm	0	4	13
T	T4	M	41+	5+mm	1	4	18
